# Supplementary material for: Lifestyle and environmental factors in women carrying BRCA pathogenic variants with and without cancer
Source: JNCI Cancer Spectr. 2025 Oct 14;9(6):pkaf097. doi: 10.1093/jncics/pkaf097 (PMC12681321; doi:10.1093/jncics/pkaf097)
Supplement: pkaf097_Supplementary_Data [file pkaf097_supplementary_data.zip]

Archive with 1 entries (1 files):
- JNCICS-01.07 Supplemental materials_28.06.2025.docx
